# Supplementary material for: Research on atmospheric temperature change and its adaptive strategies in winter wheat and summer maize dual-cropping region of North China Plain during 1961–2021—A case study of Jiaozuo City in Henan Province
Source: PLoS One. 2025 Jun 27;20(6):e0325781. doi: 10.1371/journal.pone.0325781 (PMC12204515; doi:10.1371/journal.pone.0325781)
Supplement: S1 Data — (XLSX) [file pone.0325781.s001.xlsx]

## Sheet: The data
Variation of the mean temperature index
Temperature index	Year	Value(℃)		Temperature index	Year	Value(℃)		temperature index	Year	Value(℃)		Temperature index	Year	Value(℃)		Temperature index	Year	Value(℃)		temperature index	Year	Value(℃)		Temperature index	Year	Value(℃)		temperature index	Year	Value(℃)		Temperature index	Year	Value(℃)		Temperature index	Year	Value(℃)		temperature index	Year	Value(℃)		Temperature index	Year	Value(d)		temperature index	Year
TMm	1961	15.2989		TMx	1961	32.5286		TMn	1961	-4.65714		TXm	1961	21.1176		TXx	1961	39.2286		TNm	1961	10.0297		TNn	1961	-11.1571		DTR	1961	50.3857		SU25	1961	156.857		ID0	1961	0.85714		TR20	1961	77.2857		HTD40	1961	0.142857		LTD-10	1961
TMm	1962	14.5739		TMx	1962	32.3		TMn	1962	-3.64286		TXm	1962	20.7149		TXx	1962	38.8286		TNm	1962	8.89743		TNn	1962	-10.3571		DTR	1962	49.1857		SU25	1962	147.143		ID0	1962	0		TR20	1962	61		HTD40	1962	0.285714		LTD-10	1962
TMm	1963	14.3377		TMx	1963	32.6714		TMn	1963	-4.8		TXm	1963	20.5249		TXx	1963	39.6429		TNm	1963	9.02014		TNn	1963	-11.2857		DTR	1963	50.9286		SU25	1963	137.429		ID0	1963	0		TR20	1963	72.8571		HTD40	1963	0.285714		LTD-10	1963
TMm	1964	13.7877		TMx	1964	34.8571		TMn	1964	-7.67143		TXm	1964	18.8104		TXx	1964	42.0857		TNm	1964	9.51457		TNn	1964	-13.4143		DTR	1964	55.5		SU25	1964	123.714		ID0	1964	16.8571		TR20	1964	70.8571		HTD40	1964	2.85714		LTD-10	1964
TMm	1965	14.9941		TMx	1965	32.7714		TMn	1965	-4.55714		TXm	1965	21.5224		TXx	1965	40.4714		TNm	1965	9.06871		TNn	1965	-10.7		DTR	1965	51.1714		SU25	1965	162.286		ID0	1965	0		TR20	1965	69.5714		HTD40	1965	1.85714		LTD-10	1965
TMm	1966	14.9124		TMx	1966	35.2143		TMn	1966	-7.14286		TXm	1966	21.2561		TXx	1966	42.8429		TNm	1966	9.25786		TNn	1966	-12.1286		DTR	1966	54.9714		SU25	1966	151.571		ID0	1966	11.1429		TR20	1966	66.5714		HTD40	1966	5.42857		LTD-10	1966
TMm	1967	14.3806		TMx	1967	32.8429		TMn	1967	-6.5		TXm	1967	20.339		TXx	1967	42.1571		TNm	1967	9.15543		TNn	1967	-12.1143		DTR	1967	54.2714		SU25	1967	146.714		ID0	1967	1.57143		TR20	1967	89		HTD40	1967	2.42857		LTD-10	1967
TMm	1968	14.6249		TMx	1968	31.6143		TMn	1968	-6.15714		TXm	1968	20.7367		TXx	1968	40.4		TNm	1968	9.03843		TNn	1968	-11.4714		DTR	1968	51.8714		SU25	1968	146.714		ID0	1968	9		TR20	1968	65.4286		HTD40	1968	0.714286		LTD-10	1968
TMm	1969	13.7327		TMx	1969	32.4286		TMn	1969	-10.5714		TXm	1969	19.7971		TXx	1969	40.0143		TNm	1969	8.43129		TNn	1969	-16.5143		DTR	1969	56.5286		SU25	1969	147.857		ID0	1969	22.7143		TR20	1969	65		HTD40	1969	0.428571		LTD-10	1969
TMm	1970	14.0646		TMx	1970	31.8714		TMn	1970	-8.01429		TXm	1970	20.2154		TXx	1970	38.1		TNm	1970	8.64714		TNn	1970	-14.3		DTR	1970	52.4		SU25	1970	139.714		ID0	1970	3.85714		TR20	1970	66.5714		HTD40	1970	0		LTD-10	1970
TMm	1971	14.23		TMx	1971	32.9857		TMn	1971	-10.3571		TXm	1971	20.355		TXx	1971	38.8429		TNm	1971	8.97471		TNn	1971	-16.9714		DTR	1971	55.8143		SU25	1971	150.714		ID0	1971	8.85714		TR20	1971	69.2857		HTD40	1971	0		LTD-10	1971
TMm	1972	14.0053		TMx	1972	33.5		TMn	1972	-7.25714		TXm	1972	19.7439		TXx	1972	42.3143		TNm	1972	8.84143		TNn	1972	-13.1429		DTR	1972	55.4571		SU25	1972	151		ID0	1972	11.8571		TR20	1972	57.7143		HTD40	1972	1.28571		LTD-10	1972
TMm	1973	14.5449		TMx	1973	30.4857		TMn	1973	-5.24286		TXm	1973	20.309		TXx	1973	37.9143		TNm	1973	9.49543		TNn	1973	-10.7857		DTR	1973	48.7		SU25	1973	136.714		ID0	1973	1.14286		TR20	1973	69.7143		HTD40	1973	0		LTD-10	1973
TMm	1974	14.2163		TMx	1974	30.5571		TMn	1974	-5.81429		TXm	1974	19.8167		TXx	1974	39.2286		TNm	1974	9.11214		TNn	1974	-10.5857		DTR	1974	49.8143		SU25	1974	141		ID0	1974	7.71429		TR20	1974	66.2857		HTD40	1974	0		LTD-10	1974
TMm	1975	14.673		TMx	1975	31.4286		TMn	1975	-4.44286		TXm	1975	20.1151		TXx	1975	38.4		TNm	1975	9.81629		TNn	1975	-8.88571		DTR	1975	47.2857		SU25	1975	132		ID0	1975	2.42857		TR20	1975	84.2857		HTD40	1975	0		LTD-10	1975
TMm	1976	13.8349		TMx	1976	30.4571		TMn	1976	-6.1		TXm	1976	19.5296		TXx	1976	38.2857		TNm	1976	8.782		TNn	1976	-9.47143		DTR	1976	47.7571		SU25	1976	143		ID0	1976	2.28571		TR20	1976	57.7143		HTD40	1976	0		LTD-10	1976
TMm	1977	14.706		TMx	1977	30.6571		TMn	1977	-6.28571		TXm	1977	20.6003		TXx	1977	38.2857		TNm	1977	9.49857		TNn	1977	-12.1571		DTR	1977	50.4429		SU25	1977	151.143		ID0	1977	5.57143		TR20	1977	67.1429		HTD40	1977	0		LTD-10	1977
TMm	1978	14.8364		TMx	1978	32.2		TMn	1978	-4.85714		TXm	1978	21.1059		TXx	1978	41.3571		TNm	1978	9.29457		TNn	1978	-9.61429		DTR	1978	50.9714		SU25	1978	155.429		ID0	1978	5.57143		TR20	1978	76.7143		HTD40	1978	2.71429		LTD-10	1978
TMm	1979	14.5614		TMx	1979	31.5		TMn	1979	-6.3		TXm	1979	20.7811		TXx	1979	40.6857		TNm	1979	9.06714		TNn	1979	-10.2		DTR	1979	50.8857		SU25	1979	140.286		ID0	1979	6		TR20	1979	65.7143		HTD40	1979	0.857143		LTD-10	1979
TMm	1980	14.0201		TMx	1980	31.4143		TMn	1980	-6.45714		TXm	1980	19.9731		TXx	1980	38.7714		TNm	1980	8.951		TNn	1980	-11.2286		DTR	1980	50		SU25	1980	141		ID0	1980	4		TR20	1980	67		HTD40	1980	0		LTD-10	1980
TMm	1981	14.4459		TMx	1981	31.1286		TMn	1981	-5.51429		TXm	1981	20.3333		TXx	1981	39.9714		TNm	1981	9.14143		TNn	1981	-10.2286		DTR	1981	50.2		SU25	1981	148.143		ID0	1981	5.85714		TR20	1981	75.4286		HTD40	1981	0.857143		LTD-10	1981
TMm	1982	14.5816		TMx	1982	30.4286		TMn	1982	-4.38571		TXm	1982	20.3786		TXx	1982	38.1714		TNm	1982	9.578		TNn	1982	-10.1429		DTR	1982	48.3143		SU25	1982	153.857		ID0	1982	1.71429		TR20	1982	64.4286		HTD40	1982	0		LTD-10	1982
TMm	1983	14.3979		TMx	1983	29.8714		TMn	1983	-5.81429		TXm	1983	20.3504		TXx	1983	36		TNm	1983	9.37257		TNn	1983	-10.7		DTR	1983	46.7		SU25	1983	139.571		ID0	1983	1.57143		TR20	1983	62.2857		HTD40	1983	0		LTD-10	1983
TMm	1984	13.4589		TMx	1984	30.8286		TMn	1984	-5.2		TXm	1984	18.9199		TXx	1984	38.0286		TNm	1984	8.88386		TNn	1984	-10.2		DTR	1984	48.2286		SU25	1984	128		ID0	1984	7.42857		TR20	1984	63.8571		HTD40	1984	0		LTD-10	1984
TMm	1985	13.8716		TMx	1985	31.5		TMn	1985	-7.78571		TXm	1985	19.2881		TXx	1985	40.2429		TNm	1985	9.22757		TNn	1985	-12.6143		DTR	1985	52.8571		SU25	1985	137		ID0	1985	7.57143		TR20	1985	79.5714		HTD40	1985	0.714286		LTD-10	1985
TMm	1986	14.3529		TMx	1986	31.9429		TMn	1986	-5.1		TXm	1986	20.4469		TXx	1986	39.2		TNm	1986	9.05571		TNn	1986	-9.41429		DTR	1986	48.6143		SU25	1986	150		ID0	1986	3.57143		TR20	1986	63.1429		HTD40	1986	0		LTD-10	1986
TMm	1987	14.6319		TMx	1987	29.7429		TMn	1987	-4.54286		TXm	1987	20.6809		TXx	1987	37.8571		TNm	1987	9.45714		TNn	1987	-9.84286		DTR	1987	47.7		SU25	1987	154.143		ID0	1987	6.14286		TR20	1987	69.8571		HTD40	1987	0		LTD-10	1987
TMm	1988	14.4081		TMx	1988	31.5857		TMn	1988	-4.7		TXm	1988	20.1757		TXx	1988	39		TNm	1988	9.53257		TNn	1988	-9.34286		DTR	1988	48.3429		SU25	1988	143		ID0	1988	1.42857		TR20	1988	73.2857		HTD40	1988	0		LTD-10	1988
TMm	1989	14.3879		TMx	1989	30.8571		TMn	1989	-3.77143		TXm	1989	19.8556		TXx	1989	37.8857		TNm	1989	9.71057		TNn	1989	-8.2		DTR	1989	46.0857		SU25	1989	143.143		ID0	1989	2.85714		TR20	1989	59.7143		HTD40	1989	0		LTD-10	1989
TMm	1990	14.5741		TMx	1990	31.7		TMn	1990	-8.95714		TXm	1990	20.2161		TXx	1990	38.0857		TNm	1990	9.84729		TNn	1990	-17.0286		DTR	1990	55.1143		SU25	1990	144.571		ID0	1990	8.14286		TR20	1990	78.4286		HTD40	1990	0		LTD-10	1990
TMm	1991	14.2727		TMx	1991	30.4571		TMn	1991	-6.22857		TXm	1991	20.141		TXx	1991	38.5143		TNm	1991	9.33029		TNn	1991	-9.61429		DTR	1991	48.1286		SU25	1991	145.429		ID0	1991	4		TR20	1991	72.1429		HTD40	1991	0		LTD-10	1991
TMm	1992	14.359		TMx	1992	31.9		TMn	1992	-2.42857		TXm	1992	20.3766		TXx	1992	40.8429		TNm	1992	9.201		TNn	1992	-7.64286		DTR	1992	48.4857		SU25	1992	134.429		ID0	1992	0		TR20	1992	63.8571		HTD40	1992	1		LTD-10	1992
TMm	1993	14.3096		TMx	1993	30.3429		TMn	1993	-6.44286		TXm	1993	19.9744		TXx	1993	37.8286		TNm	1993	9.41029		TNn	1993	-11.4571		DTR	1993	49.2857		SU25	1993	150.714		ID0	1993	7.42857		TR20	1993	68.1429		HTD40	1993	0		LTD-10	1993
TMm	1994	15.3611		TMx	1994	31.6		TMn	1994	-2.57143		TXm	1994	21.0617		TXx	1994	37.8143		TNm	1994	10.425		TNn	1994	-7.14286		DTR	1994	44.9571		SU25	1994	160.857		ID0	1994	0.28571		TR20	1994	87.4286		HTD40	1994	0		LTD-10	1994
TMm	1995	15.1653		TMx	1995	31.2429		TMn	1995	-2.87143		TXm	1995	21.2586		TXx	1995	39.8714		TNm	1995	9.99671		TNn	1995	-8.28571		DTR	1995	48.1571		SU25	1995	139.143		ID0	1995	0		TR20	1995	85		HTD40	1995	0.714286		LTD-10	1995
TMm	1996	14.5194		TMx	1996	32.1286		TMn	1996	-4.71429		TXm	1996	19.9686		TXx	1996	40.1714		TNm	1996	9.92343		TNn	1996	-9.92857		DTR	1996	50.1		SU25	1996	140.714		ID0	1996	1.85714		TR20	1996	74.7143		HTD40	1996	0.714286		LTD-10	1996
TMm	1997	15.4461		TMx	1997	31.7714		TMn	1997	-4.31429		TXm	1997	21.1503		TXx	1997	39.6714		TNm	1997	10.3549		TNn	1997	-8.24286		DTR	1997	47.9143		SU25	1997	157.714		ID0	1997	0.85714		TR20	1997	85.4286		HTD40	1997	0.428571		LTD-10	1997
TMm	1998	15.7899		TMx	1998	31.4429		TMn	1998	-5.15714		TXm	1998	21.263		TXx	1998	38.3714		TNm	1998	11.2251		TNn	1998	-9.31429		DTR	1998	47.6857		SU25	1998	157		ID0	1998	4.14286		TR20	1998	91.5714		HTD40	1998	0		LTD-10	1998
TMm	1999	15.7244		TMx	1999	31.3857		TMn	1999	-3.42857		TXm	1999	21.4514		TXx	1999	38.0286		TNm	1999	10.9069		TNn	1999	-8.77143		DTR	1999	46.8		SU25	1999	148.286		ID0	1999	0		TR20	1999	89.1429		HTD40	1999	0		LTD-10	1999
TMm	2000	14.9317		TMx	2000	31.4714		TMn	2000	-5.68571		TXm	2000	20.2174		TXx	2000	39.5857		TNm	2000	10.4623		TNn	2000	-10.4571		DTR	2000	50.0429		SU25	2000	153.571		ID0	2000	11.5714		TR20	2000	87.5714		HTD40	2000	0.428571		LTD-10	2000
TMm	2001	15.0883		TMx	2001	31.8714		TMn	2001	-5.25714		TXm	2001	20.5136		TXx	2001	39.3571		TNm	2001	10.5499		TNn	2001	-10.0714		DTR	2001	49.4286		SU25	2001	155.429		ID0	2001	14.2857		TR20	2001	86		HTD40	2001	0.142857		LTD-10	2001
TMm	2002	15.5796		TMx	2002	32.9143		TMn	2002	-5.94286		TXm	2002	21.29		TXx	2002	40.6429		TNm	2002	10.868		TNn	2002	-9.78571		DTR	2002	50.4286		SU25	2002	150.857		ID0	2002	2.85714		TR20	2002	80.8571		HTD40	2002	1.57143		LTD-10	2002
TMm	2003	14.5507		TMx	2003	32.2714		TMn	2003	-3.98571		TXm	2003	19.705		TXx	2003	37.7143		TNm	2003	10.461		TNn	2003	-8.95714		DTR	2003	46.6714		SU25	2003	137.286		ID0	2003	0.14286		TR20	2003	69.5714		HTD40	2003	0		LTD-10	2003
TMm	2004	15.3551		TMx	2004	32.0286		TMn	2004	-5.24286		TXm	2004	21.0493		TXx	2004	38.0429		TNm	2004	10.5859		TNn	2004	-8.92857		DTR	2004	46.9714		SU25	2004	152.429		ID0	2004	6.28571		TR20	2004	68		HTD40	2004	0		LTD-10	2004
TMm	2005	14.9666		TMx	2005	34.1		TMn	2005	-3.82857		TXm	2005	20.5069		TXx	2005	41.9		TNm	2005	10.2633		TNn	2005	-8.38571		DTR	2005	50.2857		SU25	2005	149.857		ID0	2005	3.42857		TR20	2005	80.5714		HTD40	2005	2		LTD-10	2005
TMm	2006	15.7117		TMx	2006	32.6714		TMn	2006	-2.85714		TXm	2006	21.202		TXx	2006	40.9571		TNm	2006	11.1979		TNn	2006	-7.05714		DTR	2006	48.0143		SU25	2006	169.143		ID0	2006	1.85714		TR20	2006	88.2857		HTD40	2006	2		LTD-10	2006
TMm	2007	15.5581		TMx	2007	31.1143		TMn	2007	-1.92857		TXm	2007	21.2836		TXx	2007	40.4857		TNm	2007	10.8173		TNn	2007	-6.37143		DTR	2007	46.8571		SU25	2007	146.143		ID0	2007	0.42857		TR20	2007	83.1429		HTD40	2007	0.714286		LTD-10	2007
TMm	2008	15.1907		TMx	2008	30.0857		TMn	2008	-5.28571		TXm	2008	20.9799		TXx	2008	38.4		TNm	2008	10.4186		TNn	2008	-10.8857		DTR	2008	49.2857		SU25	2008	158.571		ID0	2008	11		TR20	2008	85.1429		HTD40	2008	0		LTD-10	2008
TMm	2009	15.0404		TMx	2009	33.3857		TMn	2009	-5.42857		TXm	2009	20.7419		TXx	2009	42.7714		TNm	2009	10.4056		TNn	2009	-9.65714		DTR	2009	52.4286		SU25	2009	159.857		ID0	2009	1.71429		TR20	2009	77.2857		HTD40	2009	2.85714		LTD-10	2009
TMm	2010	15.0356		TMx	2010	32.4714		TMn	2010	-5.98571		TXm	2010	20.6037		TXx	2010	39.9143		TNm	2010	10.5154		TNn	2010	-9.48571		DTR	2010	49.4		SU25	2010	136.857		ID0	2010	7.42857		TR20	2010	84.5714		HTD40	2010	0.142857		LTD-10	2010
TMm	2011	14.6359		TMx	2011	32.7857		TMn	2011	-5.21429		TXm	2011	20.0833		TXx	2011	42.4714		TNm	2011	10.1661		TNn	2011	-9.92857		DTR	2011	52.4		SU25	2011	138.571		ID0	2011	0.71429		TR20	2011	77.5714		HTD40	2011	1.42857		LTD-10	2011
TMm	2012	14.901		TMx	2012	32.3857		TMn	2012	-4.77143		TXm	2012	20.3786		TXx	2012	41.6571		TNm	2012	10.3377		TNn	2012	-9.51429		DTR	2012	51.1714		SU25	2012	164		ID0	2012	3.42857		TR20	2012	82.5714		HTD40	2012	1		LTD-10	2012
TMm	2013	15.5336		TMx	2013	33.0286		TMn	2013	-5.82857		TXm	2013	21.3453		TXx	2013	38.9286		TNm	2013	10.8413		TNn	2013	-10.5143		DTR	2013	49.4429		SU25	2013	168		ID0	2013	2.85714		TR20	2013	95		HTD40	2013	0.142857		LTD-10	2013
TMm	2014	15.6414		TMx	2014	34.2143		TMn	2014	-4.72857		TXm	2014	21.4369		TXx	2014	41.4571		TNm	2014	10.9186		TNn	2014	-9.25714		DTR	2014	50.7143		SU25	2014	156		ID0	2014	4		TR20	2014	76.2857		HTD40	2014	1		LTD-10	2014
TMm	2015	15.303		TMx	2015	31.5		TMn	2015	-3.51429		TXm	2015	20.9707		TXx	2015	39.3286		TNm	2015	10.6757		TNn	2015	-8.01429		DTR	2015	47.3429		SU25	2015	161.857		ID0	2015	1.14286		TR20	2015	78.2857		HTD40	2015	0.142857		LTD-10	2015
TMm	2016	15.6591		TMx	2016	32		TMn	2016	-5.95714		TXm	2016	21.2931		TXx	2016	38.3		TNm	2016	11.0509		TNn	2016	-11		DTR	2016	49.3		SU25	2016	160.714		ID0	2016	5.14286		TR20	2016	84		HTD40	2016	0		LTD-10	2016
TMm	2017	15.9253		TMx	2017	32.6429		TMn	2017	-2.2		TXm	2017	21.8656		TXx	2017	39.4714		TNm	2017	10.9994		TNn	2017	-8.01429		DTR	2017	47.4857		SU25	2017	153.714		ID0	2017	0		TR20	2017	85		HTD40	2017	0.428571		LTD-10	2017
TMm	2018	15.913		TMx	2018	33.6143		TMn	2018	-5.21429		TXm	2018	21.6663		TXx	2018	39.2571		TNm	2018	11.1336		TNn	2018	-10.5571		DTR	2018	49.8143		SU25	2018	168		ID0	2018	8.14286		TR20	2018	96.2857		HTD40	2018	0.142857		LTD-10	2018
TMm	2019	16.1124		TMx	2019	32.6857		TMn	2019	-3.71429		TXm	2019	22.1146		TXx	2019	40.2857		TNm	2019	11.0699		TNn	2019	-8.95714		DTR	2019	49.2429		SU25	2019	162		ID0	2019	2.57143		TR20	2019	92.8571		HTD40	2019	0.857143		LTD-10	2019
TMm	2020	15.8206		TMx	2020	31.5714		TMn	2020	-4.08571		TXm	2020	21.5831		TXx	2020	41.1571		TNm	2020	11.0236		TNn	2020	-8.94286		DTR	2020	50.1		SU25	2020	157.714		ID0	2020	0		TR20	2020	92.5714		HTD40	2020	2.28571		LTD-10	2020
TMm	2021	16.3216		TMx	2021	32.4		TMn	2021	-6.97143		TXm	2021	22.1433		TXx	2021	40.4143		TNm	2021	11.486		TNn	2021	-12.8714		DTR	2021	53.2857		SU25	2021	144.857		ID0	2021	2		TR20	2021	94.7143		HTD40	2021	1.85714		LTD-10	2021
Fluctuation of the temperature index
Temperature index	Year	Value(%)		Temperature index	Year	Value(%)		temperature index	Year	Value(%)		Temperature index	Year	Value(%)		Temperature index	Year	Value(%)		temperature index	Year	Value(%)		Temperature index	Year	Value(%)		Temperature index	Year	Value(%)		temperature index	Year	Value(%)		Temperature index	Year	Value(%)		temperature index	Year	Value(%)
TMm	1961	3.10008		TMx	1961	1.7896		TMn	1961	12.4235		TXm	1961	2.42859		TNm	1961	1.34012		DTR	1961	0.833298		SU25	1961	5.33782		ID0	1961	-81.1437		TR20	1961	1.61971		HTD40	1961	-79.6667		LTD-10	1961	3.68272
TMm	1962	-1.78574		TMx	1962	1.07435		TMn	1962	31.4969		TXm	1962	0.475271		TNm	1962	-10.1005		DTR	1962	-1.56818		SU25	1962	-1.18583		ID0	1962	-100		TR20	1962	-19.7937		HTD40	1962	-59.3333		LTD-10	1962	-30.8782
TMm	1963	-3.37713		TMx	1963	2.23663		TMn	1963	9.73709		TXm	1963	-0.446305		TNm	1963	-8.86058		DTR	1963	1.91968		SU25	1963	-7.70949		ID0	1963	-100		TR20	1963	-4.20323		HTD40	1963	-59.3333		LTD-10	1963	193.768
TMm	1964	-7.08362		TMx	1964	9.07625		TMn	1964	-44.2595		TXm	1964	-8.76196		TNm	1964	-3.86488		DTR	1964	11.0681		SU25	1964	-16.9194		ID0	1964	270.84		TR20	1964	-6.83295		HTD40	1964	306.667		LTD-10	1964	254.249
TMm	1965	1.04659		TMx	1965	2.54956		TMn	1965	14.304		TXm	1965	4.39231		TNm	1965	-8.36982		DTR	1965	2.40569		SU25	1965	8.98339		ID0	1965	-100		TR20	1965	-8.52348		HTD40	1965	164.333		LTD-10	1965	3.68272
TMm	1966	0.495914		TMx	1966	10.1938		TMn	1966	-34.3198		TXm	1966	3.10072		TNm	1966	-6.45872		DTR	1966	10.0104		SU25	1966	1.78819		ID0	1966	145.131		TR20	1966	-12.4681		HTD40	1966	672.667		LTD-10	1966	167.847
TMm	1967	-3.08831		TMx	1967	2.77308		TMn	1967	-22.231		TXm	1967	-1.34779		TNm	1967	-7.49366		DTR	1967	8.6095		SU25	1967	-1.47364		ID0	1967	-65.4302		TR20	1967	17.0223		HTD40	1967	245.667		LTD-10	1967	254.249
TMm	1968	-1.44205		TMx	1968	-1.07142		TMn	1968	-15.7837		TXm	1968	0.581287		TNm	1968	-8.67582		DTR	1968	3.80655		SU25	1968	-1.47364		ID0	1968	97.9907		TR20	1968	-13.9707		HTD40	1968	1.66667		LTD-10	1968	90.085
TMm	1969	-7.45426		TMx	1969	1.47668		TMn	1969	-98.7933		TXm	1969	-3.97601		TNm	1969	-14.8104		DTR	1969	13.1266		SU25	1969	-0.706152		ID0	1969	399.691		TR20	1969	-14.5343		HTD40	1969	-39		LTD-10	1969	599.858
TMm	1970	-5.21786		TMx	1970	-0.266755		TMn	1970	-50.7068		TXm	1970	-1.94716		TNm	1970	-12.6294		DTR	1970	4.86434		SU25	1970	-6.17451		ID0	1970	-15.1468		TR20	1970	-12.4681		HTD40	1970	-100		LTD-10	1970	193.768
TMm	1971	-4.10302		TMx	1971	3.22011		TMn	1971	-94.7637		TXm	1971	-1.27018		TNm	1971	-9.31959		DTR	1971	11.6971		SU25	1971	1.21257		ID0	1971	94.848		TR20	1971	-8.89915		HTD40	1971	-100		LTD-10	1971	219.688
TMm	1972	-5.61739		TMx	1972	4.82943		TMn	1972	-36.4689		TXm	1972	-4.23446		TNm	1972	-10.6663		DTR	1972	10.9824		SU25	1972	1.40444		ID0	1972	160.845		TR20	1972	-24.1139		HTD40	1972	83		LTD-10	1972	185.127
TMm	1973	-1.98118		TMx	1973	-4.60298		TMn	1973	1.40926		TXm	1973	-1.4933		TNm	1973	-4.0583		DTR	1973	-2.5402		SU25	1973	-8.18917		ID0	1973	-74.8583		TR20	1973	-8.33564		HTD40	1973	-100		LTD-10	1973	-4.95751
TMm	1974	-4.19544		TMx	1974	-4.37947		TMn	1974	-9.33633		TXm	1974	-3.88108		TNm	1974	-7.93102		DTR	1974	-0.310261		SU25	1974	-5.31108		ID0	1974	69.7063		TR20	1974	-12.8437		HTD40	1974	-100		LTD-10	1974	-22.238
TMm	1975	-1.11761		TMx	1975	-1.65256		TMn	1975	16.4531		TXm	1975	-2.43358		TNm	1975	-0.816364		DTR	1975	-5.37051		SU25	1975	-11.3551		ID0	1975	-46.5739		TR20	1975	10.8237		HTD40	1975	-100		LTD-10	1975	-91.3598
TMm	1976	-6.76592		TMx	1976	-4.69239		TMn	1976	-14.7091		TXm	1976	-5.27383		TNm	1976	-11.2668		DTR	1976	-4.42707		SU25	1976	-3.96798		ID0	1976	-49.7166		TR20	1976	-24.1139		HTD40	1976	-100		LTD-10	1976	-74.0793
TMm	1977	-0.895223		TMx	1977	-4.06654		TMn	1977	-18.2014		TXm	1977	-0.0804462		TNm	1977	-4.02655		DTR	1977	0.947654		SU25	1977	1.50038		ID0	1977	22.5657		TR20	1977	-11.7167		HTD40	1977	-100		LTD-10	1977	141.926
TMm	1978	-0.0162558		TMx	1978	0.761423		TMn	1978	8.66253		TXm	1978	2.37178		TNm	1978	-6.08776		DTR	1978	2.00545		SU25	1978	4.37846		ID0	1978	22.5657		TR20	1978	0.86836		HTD40	1978	286.333		LTD-10	1978	-74.0793
TMm	1979	-1.8695		TMx	1979	-1.42904		TMn	1979	-18.4701		TXm	1979	0.796783		TNm	1979	-8.3857		DTR	1979	1.83391		SU25	1979	-5.79076		ID0	1979	31.9938		TR20	1979	-13.5951		HTD40	1979	22		LTD-10	1979	-39.5184
TMm	1980	-5.51726		TMx	1980	-1.69726		TMn	1980	-21.4251		TXm	1980	-3.12234		TNm	1980	-9.5592		DTR	1980	0.061396		SU25	1980	-5.31108		ID0	1980	-12.0041		TR20	1980	-11.9045		HTD40	1980	-100		LTD-10	1980	46.8839
TMm	1981	-2.64834		TMx	1981	-2.59133		TMn	1981	-3.6949		TXm	1981	-1.3755		TNm	1981	-7.63511		DTR	1981	0.461642		SU25	1981	-0.51428		ID0	1981	28.8511		TR20	1981	-0.822171		HTD40	1981	22		LTD-10	1981	-22.238
TMm	1982	-1.73376		TMx	1982	-4.7818		TMn	1982	17.5276		TXm	1982	-1.15585		TNm	1982	-3.224		DTR	1982	-3.3121		SU25	1982	3.32316		ID0	1982	-62.2875		TR20	1982	-15.2856		HTD40	1982	-100		LTD-10	1982	-48.1586
TMm	1983	-2.97182		TMx	1983	-6.52523		TMn	1983	-9.33633		TXm	1983	-1.29235		TNm	1983	-5.29965		DTR	1983	-6.54266		SU25	1983	-6.27045		ID0	1983	-65.4302		TR20	1983	-18.1032		HTD40	1983	-100		LTD-10	1983	20.9632
TMm	1984	-9.29981		TMx	1984	-3.5301		TMn	1984	2.21518		TXm	1984	-8.23119		TNm	1984	-10.2376		DTR	1984	-3.48364		SU25	1984	-14.0413		ID0	1984	63.4209		TR20	1984	-16.037		HTD40	1984	-100		LTD-10	1984	3.68272
TMm	1985	-6.5185		TMx	1985	-1.42904		TMn	1985	-46.4086		TXm	1985	-6.44486		TNm	1985	-6.76473		DTR	1985	5.77919		SU25	1985	-7.99729		ID0	1985	66.5636		TR20	1985	4.6251		HTD40	1985	1.66667		LTD-10	1985	55.5241
TMm	1986	-3.27508		TMx	1986	-0.0432377		TMn	1986	4.09565		TXm	1986	-0.824636		TNm	1986	-8.50117		DTR	1986	-2.71173		SU25	1986	0.732889		ID0	1986	-21.4323		TR20	1986	-16.9761		HTD40	1986	-100		LTD-10	1986	-56.7989
TMm	1987	-1.39488		TMx	1987	-6.92756		TMn	1987	14.5726		TXm	1987	0.310357		TNm	1987	-4.44514		DTR	1987	-4.54143		SU25	1987	3.51504		ID0	1987	35.1365		TR20	1987	-8.14781		HTD40	1987	-100		LTD-10	1987	-65.4391
TMm	1988	-2.9025		TMx	1988	-1.16082		TMn	1988	11.6176		TXm	1988	-2.13979		TNm	1988	-3.68301		DTR	1988	-3.25492		SU25	1988	-3.96798		ID0	1988	-68.5729		TR20	1988	-3.63972		HTD40	1988	-100		LTD-10	1988	-74.0793
TMm	1989	-3.03921		TMx	1989	-3.44069		TMn	1989	29.0791		TXm	1989	-3.69261		TNm	1989	-1.8845		DTR	1989	-7.77198		SU25	1989	-3.87204		ID0	1989	-37.1458		TR20	1989	-21.4842		HTD40	1989	-100		LTD-10	1989	-100
TMm	1990	-1.78382		TMx	1990	-0.803195		TMn	1990	-68.437		TXm	1990	-1.94369		TNm	1990	-0.503141		DTR	1990	10.2962		SU25	1990	-2.91268		ID0	1990	79.1345		TR20	1990	3.1224		HTD40	1990	-100		LTD-10	1990	116.006
TMm	1991	-3.81517		TMx	1991	-4.69239		TMn	1991	-17.1269		TXm	1991	-2.30816		TNm	1991	-5.7269		DTR	1991	-3.68376		SU25	1991	-2.33707		ID0	1991	-12.0041		TR20	1991	-5.14242		HTD40	1991	-100		LTD-10	1991	-82.7195
TMm	1992	-3.23368		TMx	1992	-0.177348		TMn	1992	54.3313		TXm	1992	-1.16555		TNm	1992	-7.0332		DTR	1992	-2.96903		SU25	1992	-9.72414		ID0	1992	-100		TR20	1992	-16.037		HTD40	1992	42.3333		LTD-10	1992	-100
TMm	1993	-3.56678		TMx	1993	-5.05002		TMn	1993	-21.1565		TXm	1993	-3.1161		TNm	1993	-4.91858		DTR	1993	-1.36805		SU25	1993	1.21257		ID0	1993	63.4209		TR20	1993	-10.4018		HTD40	1993	-100		LTD-10	1993	38.2436
TMm	1994	3.51983		TMx	1994	-1.11612		TMn	1994	51.6449		TXm	1994	2.15767		TNm	1994	5.33408		DTR	1994	-10.0305		SU25	1994	8.02403		ID0	1994	-93.7146		TR20	1994	14.9561		HTD40	1994	-100		LTD-10	1994	-100
TMm	1995	2.19994		TMx	1995	-2.2337		TMn	1995	46.0034		TXm	1995	3.1125		TNm	1995	1.00668		DTR	1995	-3.62658		SU25	1995	-6.55825		ID0	1995	-100		TR20	1995	11.7629		HTD40	1995	1.66667		LTD-10	1995	-100
TMm	1996	-2.15254		TMx	1996	0.537906		TMn	1996	11.3489		TXm	1996	-3.14451		TNm	1996	0.266206		DTR	1996	0.261519		SU25	1996	-5.50296		ID0	1996	-59.1448		TR20	1996	-1.76135		HTD40	1996	1.66667		LTD-10	1996	-74.0793
TMm	1997	4.09265		TMx	1997	-0.579678		TMn	1997	18.8708		TXm	1997	2.58727		TNm	1997	4.62535		DTR	1997	-4.11259		SU25	1997	5.91344		ID0	1997	-81.1437		TR20	1997	12.3264		HTD40	1997	-39		LTD-10	1997	-100
TMm	1998	6.40897		TMx	1998	-1.60786		TMn	1998	3.02109		TXm	1998	3.13398		TNm	1998	13.4187		DTR	1998	-4.57002		SU25	1998	5.43376		ID0	1998	-8.86141		TR20	1998	20.4034		HTD40	1998	-100		LTD-10	1998	-82.7195
TMm	1999	5.96804		TMx	1999	-1.78667		TMn	1999	35.5265		TXm	1999	4.04793		TNm	1999	10.2028		DTR	1999	-6.34253		SU25	1999	-0.418344		ID0	1999	-100		TR20	1999	17.2102		HTD40	1999	-100		LTD-10	1999	-91.3598
TMm	2000	0.625881		TMx	2000	-1.51845		TMn	2000	-6.91857		TXm	2000	-1.93746		TNm	2000	5.71081		DTR	2000	0.147163		SU25	2000	3.13129		ID0	2000	154.56		TR20	2000	15.144		HTD40	2000	-39		LTD-10	2000	-13.5977
TMm	2001	1.68103		TMx	2001	-0.266755		TMn	2001	1.14062		TXm	2001	-0.501045		TNm	2001	6.59563		DTR	2001	-1.08216		SU25	2001	4.37846		ID0	2001	214.271		TR20	2001	13.0778		HTD40	2001	-79.6667		LTD-10	2001	-30.8782
TMm	2002	4.99184		TMx	2002	2.99659		TMn	2002	-11.7541		TXm	2002	3.26494		TNm	2002	9.81014		DTR	2002	0.919065		SU25	2002	1.30851		ID0	2002	-37.1458		TR20	2002	6.31563		HTD40	2002	123.667		LTD-10	2002	-74.0793
TMm	2003	-1.9417		TMx	2003	0.98494		TMn	2003	25.0495		TXm	2003	-4.42294		TNm	2003	5.69782		DTR	2003	-6.59983		SU25	2003	-7.80542		ID0	2003	-96.8573		TR20	2003	-8.52348		HTD40	2003	-100		LTD-10	2003	-74.0793
TMm	2004	3.4794		TMx	2004	0.224983		TMn	2004	1.40926		TXm	2004	2.09738		TNm	2004	6.95938		DTR	2004	-5.99947		SU25	2004	2.3638		ID0	2004	38.2792		TR20	2004	-10.5897		HTD40	2004	-100		LTD-10	2004	-82.7195
TMm	2005	0.860786		TMx	2005	6.70697		TMn	2005	28.0046		TXm	2005	-0.533612		TNm	2005	3.70012		DTR	2005	0.633175		SU25	2005	0.636953		ID0	2005	-24.575		TR20	2005	5.93995		HTD40	2005	184.667		LTD-10	2005	-91.3598
TMm	2006	5.88236		TMx	2006	2.23663		TMn	2006	46.2721		TXm	2006	2.83811		TNm	2006	13.143		DTR	2006	-3.91247		SU25	2006	13.5883		ID0	2006	-59.1448		TR20	2006	16.0831		HTD40	2006	184.667		LTD-10	2006	-100
TMm	2007	4.84743		TMx	2007	-2.63603		TMn	2007	63.7337		TXm	2007	3.23376		TNm	2007	9.29773		DTR	2007	-6.22818		SU25	2007	-1.85739		ID0	2007	-90.5719		TR20	2007	9.32102		HTD40	2007	1.66667		LTD-10	2007	-100
TMm	2008	2.3713		TMx	2008	-5.85468		TMn	2008	0.603338		TXm	2008	1.76063		TNm	2008	5.26912		DTR	2008	-1.36805		SU25	2008	6.48905		ID0	2008	141.989		TR20	2008	11.9507		HTD40	2008	-100		LTD-10	2008	-48.1586
TMm	2009	1.35851		TMx	2009	4.4718		TMn	2009	-2.08306		TXm	2009	0.606231		TNm	2009	5.13777		DTR	2009	4.92152		SU25	2009	7.35248		ID0	2009	-62.2875		TR20	2009	1.61971		HTD40	2009	306.667		LTD-10	2009	-65.4391
TMm	2010	1.32578		TMx	2010	1.61079		TMn	2010	-12.56		TXm	2010	-0.0638162		TNm	2010	6.24777		DTR	2010	-1.13934		SU25	2010	-8.09323		ID0	2010	63.4209		TR20	2010	11.1994		HTD40	2010	-79.6667		LTD-10	2010	-56.7989
TMm	2011	-1.36792		TMx	2011	2.59426		TMn	2011	1.94654		TXm	2011	-2.5881		TNm	2011	2.71859		DTR	2011	4.86434		SU25	2011	-6.942		ID0	2011	-84.2865		TR20	2011	1.99538		HTD40	2011	103.333		LTD-10	2011	-13.5977
TMm	2012	0.418896		TMx	2012	1.34257		TMn	2012	10.2744		TXm	2012	-1.15585		TNm	2012	4.45214		DTR	2012	2.40569		SU25	2012	10.1346		ID0	2012	-24.575		TR20	2012	8.56967		HTD40	2012	42.3333		LTD-10	2012	-48.1586
TMm	2013	4.68184		TMx	2013	3.35422		TMn	2013	-9.60497		TXm	2013	3.5331		TNm	2013	9.54022		DTR	2013	-1.05357		SU25	2013	12.8208		ID0	2013	-37.1458		TR20	2013	24.9115		HTD40	2013	-79.6667		LTD-10	2013	-13.5977
TMm	2014	5.4087		TMx	2014	7.0646		TMn	2014	11.0803		TXm	2014	3.97726		TNm	2014	10.3211		DTR	2014	1.49084		SU25	2014	4.7622		ID0	2014	-12.0041		TR20	2014	0.30485		HTD40	2014	42.3333		LTD-10	2014	-91.3598
TMm	2015	3.128		TMx	2015	-1.42904		TMn	2015	33.9147		TXm	2015	1.71628		TNm	2015	7.86729		DTR	2015	-5.25615		SU25	2015	8.69558		ID0	2015	-74.8583		TR20	2015	2.93457		HTD40	2015	-79.6667		LTD-10	2015	-100
TMm	2016	5.52807		TMx	2016	0.135576		TMn	2016	-12.0227		TXm	2016	3.28019		TNm	2016	11.6577		DTR	2016	-1.33946		SU25	2016	7.9281		ID0	2016	13.1376		TR20	2016	10.448		HTD40	2016	-100		LTD-10	2016	3.68272
TMm	2017	7.32163		TMx	2017	2.14723		TMn	2017	58.6295		TXm	2017	6.05669		TNm	2017	11.1381		DTR	2017	-4.97026		SU25	2017	3.22723		ID0	2017	-100		TR20	2017	11.7629		HTD40	2017	-39		LTD-10	2017	-91.3598
TMm	2018	7.23884		TMx	2018	5.18706		TMn	2018	1.94654		TXm	2018	5.09008		TNm	2018	12.4935		DTR	2018	-0.310261		SU25	2018	12.8208		ID0	2018	79.1345		TR20	2018	26.602		HTD40	2018	-79.6667		LTD-10	2018	46.8839
TMm	2019	8.5828		TMx	2019	2.28134		TMn	2019	30.1537		TXm	2019	7.26444		TNm	2019	11.8497		DTR	2019	-1.45382		SU25	2019	8.79152		ID0	2019	-43.4312		TR20	2019	22.0939		HTD40	2019	22		LTD-10	2019	-30.8782
TMm	2020	6.61595		TMx	2020	-1.20553		TMn	2020	23.1691		TXm	2020	4.6868		TNm	2020	11.382		DTR	2020	0.261519		SU25	2020	5.91344		ID0	2020	-100		TR20	2020	21.7182		HTD40	2020	225.333		LTD-10	2020	-74.0793
TMm	2021	9.99223		TMx	2021	1.38727		TMn	2021	-31.0961		TXm	2021	7.40372		TNm	2021	16.0544		DTR	2021	6.63686		SU25	2021	-2.72081		ID0	2021	-56.0021		TR20	2021	24.5358		HTD40	2021	164.333		LTD-10	2021	-4.95751
[truncated: 1 more columns]
